# Supplementary material for: Highly Pathogenic Avian Influenza A(H5N1) Virus in Wild Red Foxes, the Netherlands, 2021
Source: Emerg Infect Dis. 2021 Nov;27(11):2960–2. doi: 10.3201/eid2711.211281 (PMC8544991; doi:10.3201/eid2711.211281)
Supplement: Appendix 2 — Acknowledgment of authors and submitting laboratories of the sequences from the GISAID EpiFlu Database used in a study of highly pathogenic avian influenza A(H5N1) virus in wild red foxes, the Netherlands, 2021. [file 21-1281-Techapp-s2.xlsx]

## Sheet: Appendix 2 Table
Article DOI: https://doi.org/10.3201/eid2711.211281
Highly Pathogenic Avian Influenza A(H5N1) Virus in Wild Red Foxes, the Netherlands, 2021
Appendix 2
Appendix 2 Table. GISAID acknowledgments. We gratefully acknowledge the authors, originating and submitting laboratories of the sequences from GISAID’s EpiFlu Database on which this research is based. The list is detailed below. All submitters of data may be contacted directly via www.gisaid.org.
Isolate ID	Country	Collection date	Isolate name	Originating lab	Submitting lab	Authors
EPI_ISL_644737	Denmark	2020-Oct-30	A/peregrine falcon/Denmark/13776-1/2020-10-30(H5N5)	Statens Serumm Institute	Statens Serum Institute	Charlotte,Hjulsager
EPI_ISL_668456	Sweden	2020-Nov-10	A/Peregrine falcon/Sweden/SVA201117SZ0467/20KN003345/2020	National Veterinary Institute, SVA	National Veterinary Institute
EPI_ISL_956412	Italy	2020-Nov-23	A/greater_white-fronted_goose/Italy/20VIR8073-4/2020	Istituto Zooprofilattico Sperimentale delle Venezie, EU/OIE/Reference Laboratory and FAO Reference Centre for AI and ND	Istituto Zooprofilattico Sperimentale Delle Venezie	Zecchin, B.; Fusaro, A.; Milani, A.; Schivo, A.; Salviato, A.; Pastori, A.; Zamperin, G.; Monne, I.; Terregino, C.
EPI_ISL_626648	Russian Federation	2020-Oct-02	A/goose/Russian_Federation/Omsk/1680-6/2020	Federal Centre for Animal Health (ARRIAH)	Animal and Plant Health Agency (APHA)
EPI_ISL_292821	Korea, Republic of	2017-Feb-08	A/white-fronted goose/Korea/H909-1/2017	Animal and Plant Quarantine Agency (O-2144)	Animal and Plant Quarantine Agency (S-2145)
EPI_ISL_247722	Russian Federation	2017-Jan-06	A/goose/Krasnodar/3144/2017		State Research Center of Virology and Biotechnology (VECTOR)	Ivan,Susloparov; Natalya,Goncharova; Natalya,Kolosova; Vasiliy,Marchenko; Alexander,Ryzhikov
EPI_ISL_1123361	United Kingdom	2021-Feb-10	A/pheasant/Scotland/000348/2021	Animal and Plant Health Agency (APHA)	Animal and Plant Health Agency (APHA)
EPI_ISL_766876	United Kingdom	2020-Dec-03	A/mute_swan/England/234255/2020	Animal and Plant Health Agency (APHA)	Animal and Plant Health Agency (APHA)
EPI_ISL_267238	Netherlands	2014-Dec-01	A/Bewick swan/Netherlands/1/2014		Import from public-domain
EPI_ISL_644735	Belgium	2020-Nov-04	A/Cygnus_olor/Belgium/11956_001/2020 (H5N8)	Sciensano - Animal Infectious Diseases	Sciensano, Department of Animal Infectious Diseases	Van Borm, Steven; Mathijs, Elisabeth; van den Berg, Thierry; Lambrecht, Bénédicte; Steensels, Mieke
EPI_ISL_505411	Egypt	2018-Feb-01	A/Turkey/Beni Sueif/18296F/2018		Import from public-domain	Yehia,N.; Elhussieny,M.; Hagag,N.; Arafa,A.; Mohamed,W.
EPI_ISL_344539	Egypt	2018-Mar-28	A/Turkey/Egypt/AR550/2018	Poultry Diseases Department ,Faculty of Veterinary Medicine, Beni-Suef University	Friedrich-Loeffler-Institut	Hassan ,KE; King,J ; El-Kady, MF; Abohamra ,S; Pohlmann, A ; Harder, TC
EPI_ISL_230820	Russian Federation	2016-May-25	A/great crested grebe/Tyva/34/2016	State Research Center of Virology and Biotechnology (VECTOR)	WHO National Influenza Centre Russian Federation	Fadeev,Artem; Komissarov,Andrey; Egorova,Anna; Sintsova,Ksenia; Musaeva,Tamila; Susloparov,Ivan; Marchenko,Vasiliy; Ryzhikov,Aleksandr
EPI_ISL_205135	China	2014-Dec-01	A/wild bird/Wuhan/WHHN16/2014		Import from public-domain	Chen,L.-J.; Lin,X.-D.; Guo,W.-P.; Tian,J.-H.; Zhang,Y.-Z.
EPI_ISL_603135	Netherlands	2020-Oct-16	A/Eurasian Wigeon/Netherlands/5/2020	Erasmus Medical Center	Erasmus Medical Center
EPI_ISL_603134	Netherlands	2020-Oct-16	A/Eurasian Wigeon/Netherlands/4/2020	Erasmus Medical Center	Erasmus Medical Center
EPI_ISL_603133	Netherlands	2020-Oct-16	A/Eurasian Wigeon/Netherlands/1/2020	Erasmus Medical Center	Erasmus Medical Center
EPI_ISL_369336	South Africa	2017-Jun-19	A/chicken/South Africa/Villiers/2017		Import from public-domain	Abolnik,C.; Rauff,D.L.; Pieterse,R.; Peyrot,B.; Choma,P.; Ebersohn,K.; Phiri,T.
EPI_ISL_400043	Egypt	2019-Apr-23	A/Chicken/Egypt/AI20286/2019	Poultry Diseases Department ,Faculty of Veterinary Medicine, Beni-Suef University	Friedrich-Loeffler-Institut	Hassan,KE;El-Kady,MF;Harder,T.
EPI_ISL_623074	Iraq	2020-May-12	A/chicken/Iraq/1/2020	Central Veterinary Labs	Animal and Plant Health Agency (APHA)
EPI_ISL_739690	Russian Federation	2020-Sep-20	A/chicken/Russia_Novosibirsk region/3-1/2020	Research Institute of Experimental and Clinical Medicine	WHO National Influenza Centre Russian Federation	Sobolev, I.; Sharshov, K.; Dubovitskiy, N.; Alekseev, A.; Leonov, S.; Irza, V.; Fadeev, A.; Danilenko, D.; Komissarov, A.; Shestopalov, A.
EPI_ISL_667810	France	2020-Nov-10	A/chicken/France/20P016448/2020	Anses (Ploufragan-Plouzané)	ANSES Agence Nationale De Securite Sanitaire De L’alimentation
EPI_ISL_368620	Belgium	2019-Jan-18	A/Gallus gallus/Belgium/609/2019		Import from public-domain	Steensels,M.; Roupie,V.; Rauw,F.; Lambrecht,B.
EPI_ISL_661177	Poland	2020-Nov-24	A/chicken/Poland/448/2020	National Veterinary Research Institut Poland, PIWet-PIB	National Veterinary Research Institut Poland, PIWet-PIB	Świętoń E., Śmietanka K.
EPI_ISL_711055	Netherlands	2020-Dec-14	A/chicken/Netherlands/20019879-001005/2020	Wageningen Bioveterinary Research	Wageningen Bioveterinary Research	Beerens, Nancy; Harders, Frank; Pritz-Verschuren, Sylvia; Roose, Marit; Germeraad, Evelien; Engelsma, Marc; Bossers, Alex; Heutink, Rene
EPI_ISL_293984	France	2015-Dec-01	A/duck/France/150206/2015	Anses (Ploufragan-Plouzané)	ANSES Agence Nationale De Securite Sanitaire De L’alimentation
EPI_ISL_399644	Egypt	2019-Jan-23	A/Duck/Egypt/SMG4/2019		Import from public-domain	Tantawy,A.S.; Sultan,H.; Arafa,A.; Hagag,N.
EPI_ISL_208807	China	2014-Feb-01	A/duck/Fujian/JF47/2014		Import from public-domain	Liu,X.; Liu,S.; Wang,S.; Zhuang,Q.; Jiang,W.; Hou,G.; Yu,J.; Wang,K.; Li,J.
EPI_ISL_298543	Mongolia	2013-Sep-01	A/duck/Mongolia/62/2013		Import from public-domain	Sakoda,Y.; Okamatsu,M.; Matsuno,K.; Jizou,M.
EPI_ISL_637098	Russian Federation	2020-Jul-31	A/duck/Chelyabinsk/1207-1/2020	Federal Centre for Animal Health (ARRIAH) OIE Regional Reference Laboratory	Federal Centre for Animal Health (ARRIAH)	N., Zinyakov; P., Akshalova; P., Zhestkov; A., Kozlov; A., Andriyasov; E., Ovchinnikova; Z., Nikonova; V., Sosipatorova; L., Scherbakova; D., Andreychuk; I., Chvala
EPI_ISL_171695	Korea, Republic of	2014-Jan-20	A/Baikal teal/Korea/H52/2014		Import from public-domain	Jeong,J.; Kang,H.M.; Lee,E.K.; Song,B.M.; Kwon,Y.K.; Kim,H.R.; Choi,K.S.; Kim,J.Y.; Lee,H.J.; Moon,O.K.; Jeong,W.; Choi,J.; Baek,J.H.; Joo,Y.S.; Park,Y.H.; Lee,H.S.; Lee,Y.J.; Lee,Y.-J.; Kang,H.-M.; Lee,E.-K.; Song,B.-M.; Lee,K.-J.; Hong,M.-S.
EPI_ISL_268652	Netherlands	2016-Dec-10	A/Eur_Wig/NL-Zoeterwoude/16015702-010/2016	Wageningen Bioveterinary Research	Wageningen Bioveterinary Research	Beerens, Nancy; Heutink, Rene; Harders, Frank; Verschuren-Pritz, Sylvia; Bossers, Alex; Koch, Guus; Bergervoet, Saskia
EPI_ISL_268642	Netherlands	2016-Dec-08	A/Eur_Wig/NL-Greonterp/16015653-001/2016	Wageningen Bioveterinary Research	Wageningen Bioveterinary Research	Beerens, Nancy; Heutink, Rene; Harders, Frank; Verschuren-Pritz, Sylvia; Bossers, Alex; Koch, Guus; Bergervoet, Saskia
EPI_ISL_255220	Hungary	2017-Jan-14	A/Mallard/Hungary/1574a/2017	Danam.Vet.Molbiol	Danam.Vet.Molbiol	Adam, Dan
EPI_ISL_502736	Belgium	2017-Nov-19	A/Anas platyrhynchos/Belgium/10402_H195386/2017		Import from public-domain	Lambrecht,B.; Steensels,M.; Fusaro,A.; Milani,A.; Pastori,A.; Schivo,A.; Salviato,A.; Zamperin,G.; Monne,I.; Terregino,C.
EPI_ISL_399510	Belgium	2016-Aug-28	A/Anas platyrhynchos/Belgium/8295/2016		Import from public-domain	Steensels,M.; Lambrecht,B.
EPI_ISL_399510	Belgium	2016-Aug-28	A/Anas platyrhynchos/Belgium/8295/2016		Import from public-domain	Steensels,M.; Lambrecht,B.
EPI_ISL_399464	Belgium	2016-Oct-07	A/Anas platyrhynchos/Belgium/9594H191810/2016		Import from public-domain	Steensels,M.; Lambrecht,B.
EPI_ISL_399464	Belgium	2016-Oct-07	A/Anas platyrhynchos/Belgium/9594H191810/2016		Import from public-domain	Steensels,M.; Lambrecht,B.
EPI_ISL_328971	Georgia	2015-Oct-10	A/mallard duck/Georgia/7/2015		Import from public-domain	Poen,M.J.; Verhagen,J.H.; Vuong,O.; Scheuer,R.D.; Pas,S.D.; Fouchier,R.A.M.
EPI_ISL_256316	Sweden	2014-Dec-15	A/Mallard/Sweden/816/2014		Import from public-domain	Wille,M.; Lindqvist,K.; Muradrasoli,S.; Olsen,B.; Jarhult,J.; Jarhult,J.D.
EPI_ISL_220507	Japan	2015-Sep-30	A/duck/Hokkaido/W9/2015		Import from public-domain	Matsuno,K.; Okamatsu,M.; Hiono,T.; Kida,H.; Sakoda,Y.
EPI_ISL_189702	Georgia	2012-Jan-10	A/mallard/Republic of Georgia/1/2012		Import from public-domain	Wentworth,D.E.; Halpin,R.A.; Lin,X.; Simenauer,A.; Akopov,A.; Mohan,M.; Fedorova,N.; Tsitrin,T.; Puri,V.; Stockwell,T.; Amedeo,P.; Bishop,B.; Gupta,N.; Hoover,J.; Katzel,D.; Schobel,S.; Shrivastava,S.; Thovarai,V.; Bao,Y.; Sanders,R.; Zhdanov,S.; Kiryutin,B.; Lipman,D.J.; Tatusova,T.; Fouchier,R.A.M.
EPI_ISL_683593	Italy	2020-Nov-14	A/Eurasian_wigeon/Italy/20VIR7139-121/2020	Istituto Zooprofilattico Sperimentale delle Venezie, EU/OIE/Reference Laboratory and FAO Reference Centre for AI and ND	Istituto Zooprofilattico Sperimentale Delle Venezie	Zecchin, B.; Fusaro, A.; Pastori, A.; Milani, A.; Salviato, A.; Schivo, A.; Monne, I.; Terregino, C.
EPI_ISL_683592	Italy	2020-Nov-21	A/Eurasian_wigeon/Italy/20VIR7301-206/2020	Istituto Zooprofilattico Sperimentale delle Venezie, EU/OIE/Reference Laboratory and FAO Reference Centre for AI and ND	Istituto Zooprofilattico Sperimentale Delle Venezie	Zecchin, B.; Fusaro, A.; Pastori, A.; Milani, A.; Salviato, A.; Schivo, A.; Monne, I.; Terregino, C.
EPI_ISL_710508	United Kingdom	2020-Oct-30	A/Greylag_goose/England/033100/2020	Animal and Plant Health Agency (APHA)	Animal and Plant Health Agency (APHA)
EPI_ISL_632314	Netherlands	2020-Oct-28	A/greylag goose/Netherlands/20016582-004/2020	Wageningen Bioveterinary Research	Wageningen Bioveterinary Research	Beerens, Nancy; Harders, Frank; Verschuren-Pritz, Sylvia; Roose, Marit; Germeraad, Evelien; Engelsma, Marc; Bossers, Alex; Heutink, Rene
EPI_ISL_644824	Denmark	2020-Nov-04	A/barnacle goose/Denmark/14138-1/2020-11-04(H5N8)	Statens Serumm Institute	Statens Serum Institute	Charlotte,Hjulsager
EPI_ISL_660264	Belgium	2020-Nov-18	A/Gallus_gallus/Belgium/12168_002/2020	Sciensano - Animal Infectious Diseases	Sciensano, Department of Animal Infectious Diseases	Van Borm,Steven; Mathijs,Elisabeth; Vandenbussche,Frank; van den Berg,Thierry; Lambrecht,Bénédicte; Steensels,Mieke
EPI_ISL_297235	Russian Federation	2017-Nov-17	A/chicken/Rostov-on-Don/1598/2017		State Research Center of Virology and Biotechnology (VECTOR)	Ivan,Susloparov; Natalya,Goncharova; Natalya,Kolosova; Vasiliy,Marchenko; Alexander,Ryzhikov
EPI_ISL_603132	Netherlands	2020-Oct-28	A/chicken/Netherlands/20016597-026030/2020	Wageningen Bioveterinary Research	Wageningen Bioveterinary Research	Beerens, Nancy; Harders, Frank; Verschuren-Pritz, Sylvia; Roose, Marit; Germeraad, Evelien; Engelsma, Marc; Bossers, Alex; Heutink, Rene
EPI_ISL_378629	China	2013-Dec-01	A/common teal/Nanji/NJ-227/2013		Import from public-domain	Fan,S.; Gao,X.; Wang,T.; Sun,W.; Ying,Y.; Li,X.; Zhao,Y.; Yang,S.; Gao,Y.; Xia,X.
EPI_ISL_632315	Netherlands	2020-Nov-02	A/eurasian teal/Netherlands/20016896-013/2020	Wageningen Bioveterinary Research	Wageningen Bioveterinary Research	Beerens, Nancy; Harders, Frank; Verschuren-Pritz, Sylvia; Roose, Marit; Germeraad, Evelien; Engelsma, Marc; Bossers, Alex; Heutink, Rene
EPI_ISL_381806	Korea, Republic of	2014-Dec-27	A/wild waterfowl/Korea/M129/2014		Import from public-domain	Kang,M.; Jang,H.-K.
